# Supplementary material for: Au Nanoparticle Synthesis in the Presence of Thiolated Hyaluronic Acid
Source: Int J Mol Sci. 2025 Oct 29;26(21):10532. doi: 10.3390/ijms262110532 (PMC12607323; doi:10.3390/ijms262110532)
Supplement: Supplementary file 1 [file ijms-26-10532-s001.zip]

Archive with 1 entries (1 files):
- ijms-3941371-supplementary.pdf
